# Supplementary material for: Clinical outcomes of Ahmed glaucoma valve implantation without fixation of a plate: The free plate technique
Source: PLoS One. 2020 Nov 6;15(11):e0241886. doi: 10.1371/journal.pone.0241886 (PMC7647454; doi:10.1371/journal.pone.0241886)
Supplement: S1 Data — (XLSX) [file pone.0241886.s001.xlsx]

## Sheet: AGV free plate
		M : 1 F : 2	Y : 1 N : 2	Y : 1 N : 2				Y : 1 N : 2	Y : 1 N : 2	1: POAG 2: uveitic 3: NVG 4: CACG 5: 2ndary	(R / L)	Y : 1 N : 2	(min)	(mmHg)	(no.)	Y : 1 N : 2	1w		1mo		3mo		6mo		12mo		18mo		24mo
No.	Age	Sex	DM	HTN	AXL	ECD	Op.	SLT	TRAB	Diagnosis	Laterality	Massage	Time	Preop IOP	Preop med	High phase	IOP	med	IOP	med	IOP	med	IOP	med	IOP	med	IOP	med	IOP	med	FU
1	53	2	2	2	23.76	2304	SLT	1	2	2	L	2	42	40	4	2	10	0	19	0	17	2	14	2	14	2	10	2	10	2	24
2	71	2	2	2	23.25	1067	.	2	2	2	R	1	41	28	4	1	11	0	23	0	22	0	18	0	23	0	20	3	20	4	24
3	68	2	2	1	23.47	2570	TRAB	2	1	1	R	1	42	26	4	2	17	0	21	0	18	2	20	2	18	2	18	2	18	3	24
4	68	2	2	2	23.36	2906	TRAB	2	1	5	L	1	42	28	4	2	16	0	18	0	17	0	18	0	16	2	13	2	12	2	24
5	65	1	2	2	22.71	672	TRAB	2	1	1	L	2	43	22	4	2	9	0	20	0	12	2	14	2	15	2	14	2	15	2	24
6	76	2	1	1	25.31	1481	.	2	2	5	L	2	52	25	4	2	11	0	21	0	10	2	10	2	18	2	16	2	18	2	24
7	57	2	1	2	24.19	2092	TRAB	2	1	1	L	1	42	30	4	1	14	0	25	2	34	3	20	4	20	4	18	4	17	4	24
8	31	2	2	2	28.98	1748	.	2	2	2	R	2	37	37	4	2	4	0	13	0	21	0	18	0	15	0	21	0			18
9	63	2	2	1	24.75	2008	.	2	2	2	R	2	40	57	4	1	13	0	23	0	20	2	19	2	19	2	19	2	16	2	24
10	83	1	1	1	23.26	766	TRAB	2	1	5	R	1	41	32	4	1	11	0	22	0	14	2	17	2	11	2	8	2	8	2	24
11	65	1	1	1	24.03	500	TRAB	2	1	1	R	2	41	28	4	2	14	0	20	0	18	2	20	3	15	3	15	3	12	3	24
12	43	1	1	1	28.51	1580	TRAB	2	1	1	R	2	42	30	3	2	6	0	17	0	11	0	17	1	10	2	15	2			18
13	42	2	2	2	26.37	2639	TRAB	2	1	1	L	1	40	36	4	2	14	0	17	0	19	0	19	2	15	2	18	2	16	2	24
14	60	1	1	1	22.55	2659	.	2	2	3	L	1	41	50	4	1	16	0	20	2	27	4	35	4	19	4	23	4	30	3	24
15	70	1	2	2	23.93	1992	TRAB	2	1	1	L	2	42	26	4	2	8	0	15	0	16	0	13	0	14	0	15	0	16	0	24
16	73	1	1	1	24.05	373	.	2	2	2	R	2	38	34	4	2	12	0	16	0	13	0	15	0	15	0	16	0	14	0	24
17	74	1	1	1	24.47	2618	TRAB	2	2	1	R	1	45	32	4	1	12	0	24	2	22	4	15	4	18	4	16	4	18	4	24
18	73	1	1	2	22.21	2439	.	2	2	3	L	1	36	26	4	1	11	0	18	0	24	2	14	3	15	3	17	3			18
19	31	2	1	2	24.61	2950	.	2	2	3	L	1	41	25	4	2	12	0	18	2	18	2	12	2	10	2	12	2			18
20	77	1	2	2	26.98	1570	.	2	2	1	L	1	42	30	4	1	11	0	26	0	24	2	18	3	16	3	14	4	16	3	24
21	60	1	1	1	23.66	933	.	2	2	3	L	1	42	47	4	2	10	0	21	0	11	2	13	2	10	2	9	0	15	0	24
22	67	2	2	2	26.37	1520	SLT,TRAB	1	1	1	L	1	36	34	2	2	12	0	16	0	16	2	20	2	17	2	14	2	15	2	24
23	49	2	2	2	26.76	2865	.	2	2	2	L	2	43	33	3	2	6	0	4	0	13	0	16	2	16	2	14	1	15	1	24
24	61	2	1	1	23.21	2770	TRAB	2	1	1	L	2	43	27	3	2	18	0	14	0	15	2	15	2	11	2					12
25	47	1	2	1	26.06	1927	.	2	2	2	R	2	54	31	3	2	7	0	7	0	12	0	14	0	10	0	13	0	13	0	24
26	57	2	2	2	25.03	2732	SLT	1	2	2	R	2	42	37	4	2	9	0	12	0	17	2	13	2	14	2	14	2	13	2	24
27	61	2	2	2	24.06	1346	SLT,TRAB	1	1	1	R	1	40	23	4	1	13	0	30	0	22	2	25	3	24	3	13	2	13	2	24
28	67	2	1	2	23.8	2222	.	2	2	1	R	2	45	32	4	2	12	0	20	0	16	2	19	2	12	3	12	3	10	3	24
29	86	1	2	2	23.27	1404	TRAB	2	1	1	R	1	46	32	4	1	22	0	29	0	21	2	19	3	17	3	18	3	19	3	24
30	49	1	2	1	.	.	.	2	2	5	R	2	41	34	3	2	14	0	21	0	18	2	21	3	23	3	22	3	30	3	24
31	79	1	2	2	24.29	1961	TRAB	2	1	1	R	1	42	24	4	2	12	0	15	0	11	2	9	2	17	1	13	1	11	3	24
32	60	1	2	2	24.3	2198	.	2	2	2	R	1	45	35	4	2	10	0	16	0	15	2	19	2	20	2	16	2	15	2	24
33	81	1	1	1	24.21	.	TRAB	2	1	1	R	2	41	21	3	2	9	0	15	0	15	0	17	0	18	0	16	0	19	0	24
34	49	1	2	2	24.34	2439	.	2	2	2	R	1	51	42	4	1	17	0	27	0	11	2	12	2	12	2	19	2	11	2	24
35	70	1	1	2	23.73	2817	.	2	2	3	R	1	42	27	4	1	12	0	21	2	30	3	32	3	22	4	19	4	19	3	24
36	38	1	2	2	28.27	2770	TRAB	2	1	2	R	2	52	24	4	2	13	0	12	0	11	0	12	0	12	0	19	0			18

## Sheet: Conventional
		M : 1 F : 2	Y : 1 N : 2	Y : 1 N : 2					Y : 1 N : 2	Y : 1 N : 2	1: POAG 2: uveitic 3: NVG 4: CACG 5: 2ndary	(R / L)	Y : 1 N : 2	(min)	(mmHg)	(no.)	Y : 1 N : 2	1w		1mo		3mo		6mo		12mo		18mo		24mo
No.	Age	Sex	DM	HTN	BCVA	AXL	ECD	Op.	SLT	TRAB	Diagnosis	Laterality	Massage	Time	Preop IOP	Preop med	High phase	IOP	med	IOP	med	IOP	med	IOP	med	IOP	med	IOP	med	IOP	med	FU
1	76	1	2	1	0.5	28.61	801	.	2	2	5	L	2	42	28	4	2	10	0	12	0	20	3	16	4	16	4	20	4	19	4	24
2	57	1	2	2	0.08	.	1270	.	2	2	5	R	2	51	25	4	2	10	0	19	2	15	2	16	2	14	2	15	2	14	2	24
3	47	1	2	2	0.4	25.11	2770	.	2	2	2	L	1	52	42	2	1	10	0	21	2	26	2	14	3	18	3	16	3	16	3	24
4	49	1	2	2	0.15	.	755	.	2	2	5	R	2	43	29	4	1	21	0	19	2	22	3	20	4	21	3	18	2	17	2	24
5	41	1	2	2	0.5	28.21	2463	.	2	2	1	L	1	54	38	4	1	15	0	28	0	28	2	24	3	15	4	14	4	17	4	24
6	63	2	1	1	0.4	23.05	2557	.	2	2	3	L	2	49	31	4	2	13	0	18	0	21	0	14	0	16	0	19	0	17	2	24
7	73	1	1	1	0.08	24.05	888	.	2	2	2	L	2	40	23	4	1	11	0	26	0	15	2	16	2	14	3	15	3	17	4	24
8	78	2	1	2	0.04	.	1730	.	2	2	2	L	2	42	30	4	1	18	0	23	2	17	3	17	3	16	3	17	3	15	3	24
9	77	1	2	2	0.5	.	2341	.	2	2	5	L	1	52	55	4	2	10	0	20	0	13	2	16	2	15	2	15	2	12	1	24
10	38	2	2	2	0.2	.	2252	.	2	2	2	R	1	51	35	4	1	13	0	33	0	15	3	18	3	17	3	18	3	18	2	24
11	71	1	1	2	0.06	22.52	2717	.	2	2	3	L	2	35	42	4	2	11	0	21	0	16	2	16	2	18	1	14	1	17	1	24
12	57	1	2	2	0.4	27.11	2109	.	2	2	2	L	1	43	34	4	2	14	0	21	0	12	2	12	2	9	2	10	0			18
13	49	1	2	2	1	22.72	3246	TRAB	2	1	4	L	1	52	21	4	1	26	0	25	0	20	2	18	2	18	4	16	4	17	4	24
14	68	1	1	1	0.9	23.39	2457	TRAB	2	1	1	L	1	38	23	4	1	17	0	26	0	18	2	17	2	15	2	16	2	14	2	24
15	65	1	2	2	0.03	26.49	2188	SLT,TRAB	1	1	1	L	1	51	21	4	1	16	0	29	0	11	2	9	2	15	2	16	2	10	2	24
16	67	1	1	1	0.3	.	2392	.	2	2	1	L	1	43	22	4	1	18	0	32	0	26	2	20	3	22	3	15	4	20	4	24
17	76	1	2	2	0.5	23.32	1355	.	2	2	4	R	2	48	23	4	2	10	0	21	0	13	2	10	2	12	2	11	2	14	2	24
18	65	1	1	1	0.02	24.1	2325	.	2	2	3	L	2	46	33	4	2	15	0	21	0	12	2	10	2	16	0	21	0	14	2	24
19	33	1	2	2	0.9	28.1	2673	.	2	2	5	R	1	49	49	4	1	13	0	24	2	17	2	18	2	22	2	17	3	14	3	24
20	66	1	1	2	1	.	947	TRAB	2	1	1	L	1	52	25	4	1	15	0	29	0	23	2	13	2	19	2	16	2	22	3	24
21	50	1	2	2	0.5	.	2450	.	2	2	2	R	2	45	23	4	2	7	0	19	0	17	1	18	1	14	1	14	1	13	1	24
22	78	2	2	2	0.3	.	1620	.	2	2	1	L	2	51	32	3	2	10	0	12	0	13	0	14	0	16	0	13	0	10	0	24
23	48	1	2	2	1	23.96	2590	.	2	2	2	L	1	36	31	4	1	12	0	24	2	24	2	16	2	23	3	20	2	18	2	24
24	74	2	2	2	0.25	.	1450	TRAB	2	1	4	R	2	53	19	4	1	10	0	25	0	14	3	11	3	12	2	12	2	10	2	24
25	85	2	2	1	0.3	.	1757	TRAB	2	1	1	R	2	52	37	4	1	7	0	38	0	19	3	18	3	13	3					12
26	82	2	2	1	0.2	.	1883	.	2	2	1	L	2	42	39	4	2	10	0	18	0	20	0	14	2	15	2	11	2	10	2	24
27	81	1	2	1	0.8	24.41	1275	TRAB	2	1	1	L	2	46	29	4	2	10	0	19	0	16	1	15	1	17	1	18	1	19	1	24
28	47	1	2	2	0.6	.	2680	.	2	2	2	L	1	53	29	4	1	19	0	26	0	20	2	16	2	11	2	18	1	14	1	24
29	25	1	2	2	0.2	28.07	2762	.	2	2	2	R	1	51	46	4	1	31	0	19	2	23	2	14	2	25	2	18	3	23	4	24
30	62	1	2	2	0.1	.	1340	.	2	2	5	L	1	47	23	4	2	18	0	20	3	17	3	16	3	17	3	14	3	16	4	24
31	64	1	2	2	0.1	23.83	2283	TRAB	2	1	5	R	1	52	40	3	2	10	0	9	2	13	2	13	2	13	2	13	2	11	2	24
32	65	1	2	2	0.9	.	2433	.	2	2	1	L	1	51	24	4	1	18	0	26	2	27	3	20	4	13	4	14	4	16	4	24
33	80	1	2	1	1	.	2293	.	2	2	1	R	1	36	21	3	2	9	0	15	0	17	0	20	0	15	1	12	1	12	1	24
34	53	2	2	2	1	23.53	2722	.	2	2	2	R	2	54	30	4	1	17	0	25	0	15	2	18	2	14	2	15	2	17	2	24
35	65	1	2	1	1	27.13	2652	.	2	2	1	R	1	49	30	3	1	11	0	20	0	24	2	20	2	15	2	16	2	21	2	24
36	46	2	2	2	1	22.69	2375	.	2	2	2	R	2	51	45	3	2	12	0	18	0	15	2	14	2	13	2	15	2	14	2	24
37	82	2	2	2	LS(-)	.	633	.	2	2	4	R	2	53	35	4	1	15	0	22	0	10	2	30	2	14	1	19	1	17	1	24
38	56	2	1	1	0.2	23.12	1612	.	2	2	3	L	1	51	20	4	1	13	0	26	0	24	2	25	3	16	3	17	3	14	3	24
39	75	1	1	1	0.15	23.88	2127	.	2	2	2	R	1	37	48	4	1	13	0	25	0	18	2	21	2	13	3	27	3	20	3	24
40	56	1	2	2	0.5	23.75	1366	TRAB	2	1	1	R	1	53	40	4	1	14	0	35	0	21	2	16	3	17	3	18	3	18	3	24
41	47	1	2	2	0.2	28.09	2923	.	2	2	1	L	1	45	23	4	1	20	0	30	2	21	3	19	3	18	3	21	4	20	4	24
42	67	2	2	2	1	23.98	1315	.	2	2	2	L	1	48	38	3	1	14	0	25	0	16	2	21	2	21	2	18	2	18	2	24
43	43	2	2	2	1	26.42	2793	TRAB	2	1	2	L	1	53	42	4	1	13	0	27	0	17	3	19	3	18	4	21	4	14	4	24
44	48	1	2	1	1	26.84	2793	SLT	1	2	5	L	1	42	48	4	1	31	0	33	0	16	2	13	2	14	2	11	2	13	1	24
45	78	1	2	2	FC20	23.9	706	.	2	2	5	L	1	47	28	4	1	14	0	26	0	13	2	12	2	15	2	14	2	15	2	24
46	44	1	2	2	0.08	24.33	1675	.	2	2	5	L	2	51	46	4	1	27	0	22	0	10	2	12	2	14	2	17	2	15	2	24
47	77	1	1	2	0.6	25.42	2551	.	2	2	5	L	2	45	20	4	2	10	0	17	0	16	0	16	0	13	0	15	0	12	0	24
48	56	1	2	2	0.05	25.68	905	TRAB	2	1	2	L	2	52	23	4	1	10	0	27	0	20	2	21	2	20	2	26	2	18	3	24
49	70	1	1	1	0.16	25.45	1923	.	2	2	2	L	1	51	40	4	1	12	0	24	0	22	2	16	3	15	3	18	3	18	3	24
50	52	2	1	2	0.1	23.23	2688	.	2	2	3	R	1	44	24	4	1	22	0	24	2	23	3	23	3	22	4	22	4	21	4	24
51	51	1	2	2	0.7	23.14	2785	TRAB	2	1	1	L	1	47	21	4	2	11	0	21	0	19	2	17	3	14	3	16	3	18	3	24
52	41	2	2	2	0.9	23.33	1443	.	2	2	5	L	1	46	42	4	1	12	0	30	0	15	2	10	2	11	1	14	0	16	0	24
53	77	1	2	1	0.8	24.38	2380	.	2	2	2	L	1	34	26	3	1	20	0	25	0	18	2	15	2	22	2	9	2	14	2	24
54	71	2	2	1	0.7	23.23	1623	TRAB	2	1	2	L	1	47	31	4	1	27	0	34	2	28	3	18	4	25	3	22	3	23	4	24
55	62	1	1	1	0.6	23.87	2873	SLT	1	2	2	L	1	47	49	4	1	10	0	25	0	24	2	24	2	17	2	12	3	12	3	24
56	57	2	2	2	1	23.04	2237	TRAB	2	1	1	R	2	51	33	4	1	11	0	22	0	17	2	14	2	14	2	8	2	12	2	24
57	60	2	2	1	1	23.01	2257	SLT	1	2	1	R	1	48	28	4	1	13	0	25	0	16	0	18	0	19	2	19	2	19	2	24
58	77	1	1	1	0.6	24.71	1956	TRAB	2	1	3	R	1	34	27	4	1	16	0	20	2	22	3	19	3	20	4	18	4			18
59	62	2	2	2	1	24.78	2252	.	2	2	4	R	1	51	22	4	1	19	0	28	0	15	2	18	2	16	2	13	2	16	2	24
60	56	2	1	1	0.01	19.58	.	.	2	2	5	R	2	53	24	4	2	12	0	15	0	18	0	17	0	23	0	20	0	20	2	24
61	76	2	2	2	HM50	24.25	2638	.	2	2	3	R	2	37	35	4	2	12	0	18	0	15	1	20	1	22	1	22	1	19	1	24
62	56	1	1	1	0.7	23.02	1628	.	2	2	2	R	1	51	24	4	1	13	0	24	0	21	2	20	3	16	2					12
63	59	2	1	1	0.1	23.96	2433	.	2	2	2	R	1	48	31	4	1	13	0	22	0	19	2	25	0	17	2	23	2	20	2	24
64	61	1	2	1	0.32	24.27	1533	.	2	2	5	R	1	51	39	4	1	13	0	27	0	18	2	16	2	18	2	15	2	19	2	24
65	75	2	2	2	0.5	22.9	872		2	2	5	R	2	49	37	4	1	10	0	20	1	22	3	15	4	17	4	18	4	19	4	24
66	56	1	2	2	0.4	24.55	2173	SLT	1	2	2	R	1	51	27	4	1	12	0	28	0	20	2	20	2	17	2	17	2	16	2	24
67	82	2	2	2	0.4	22.93	785	TRAB	2	1	2	L	2	41	40	3	2	5	0	15	0	13	0	12	0	11	0	10	0	11	0	24
68	88	2	2	1	0.7	22.05	1841	TRAB	2	1	1	R	1	52	18	3	2	10	0	16	0	17	0	18	0	14	0	24	2	14	2	24
69	46	1	2	2	0.5	24.99	2777	.	2	2	2	L	2	47	57	3	2	19	0	10	2	16	2	14	2	14	2	15	2	13	2	24
70	62	1	2	1	1	23.52	1210	.	2	2	1	L	2	52	22	4	2	6	0	9	0	13	2	22	2	22	2	25	2	29	2	24
71	62	1	1	2	0.4	25.29	2949	.	2	2	2	L	1	42	23	4	1	18	0	26	0	15	2	21	2	21	4	25	4	26	4	24
72	82	2	1	2	HM30	21.56	3144	.	2	2	3	R	2	48	40	4	1	15	0	24	0	30	3	22	2	18	2	31	2	22	2	24
73	51	1	2	2	1	26.52	2740	TRAB	2	1	2	R	1	49	25	4	1	13	0	12	0	27	2	22	3	19	3	20	4			18
74	74	1	1	1	0.1	24.54	2451	TRAB	2	1	1	L	1	51	28	4	1	8	0	28	0	17	2	10	2	17	0					12
